# Supplementary material for: Work-retirement transitions and mental health: A longitudinal analysis of the role of social protection generosity in 11 countries
Source: Scand J Public Health. 2021 Sep 11;51(1):90–7. doi: 10.1177/14034948211042130 (PMC9903240; doi:10.1177/14034948211042130)
Supplement: sj-xls-1-sjp-10.1177_14034948211042130 – Supplemental material for Work-retirement transitions and mental health: A longitudinal analysis of the role of social protection generosity in 11 countries [file sj-xls-1-sjp-10.1177_14034948211042130.xls]

## Sheet: Table S1
Table S1 Variables
Variable	Description	Coding
EURO-D	1. In the last month, have you been sad or depressed?	Additive index
	2. What are your hopes for the future?
	3. In the last month, have you felt that
	you would rather be dead?
	4. Have you had trouble sleeping recently?
	5. In the last month, what is your interest in things?
	6. Have you been irritable recently?
	7. What has your appetite been like?
	8. So, have you been eating more or less than usual?
	9. In the last month, have you had too little
	energy to do the things you wanted to do?
	10 How is your concentration? For example,
	can you concentrate on a television
	programme, film or radio programme?
	11. Can you concentrate on something you read?
	12. What have you enjoyed doing recently?
Early exit episodes	A. Proportion of early exit episodes (early	Ratio
	retirement-, sickness-, disability-, and invalidity
	episodes) in relation to work- and old age
	retirement episodes between ages 55-65.
	B. Number of (yearly) early exit episodes	Ratio
	between the first and second observation
	(standardized by the number of years between
	observations).
Working conditions	As explained in the text.
Early exit benefit	Based on the question "Have you received	Ratio (0-100)
generosity	income from any of these sources in the
	[preceeding year]?
	If the repondent answered yes, (s)he was asked average payment from
	this income source.
	Benefits coded as early exit benefits include (i) public early retirement or
	pre-retirement benefits, (ii) public invalidity or incapacity benefits,
	(iii) public disability benefits, and (iv) sickness benefits.
	Benefit generosity is expressed as percentage of an average wage
	(source: Eurostat).
	Respondents who recieved an early exit benefit for 12 full months and did
	not did work during the year in question are included.
Old age pension	Constructed in the same way as early exit episodes.	Ratio
episodes
Sickness episodes	Sickness episodes>6 months up to	Count
to first observation	first interview
Gender		0=male, 1=female
Birth year
Hospitalization	During the last twelve months, have you	1=Yes, 0=no
	been in a hospital overnight?

## Sheet: Table S1  continued
Table S1 continued
Variable	Description	Coding
Presence of	Has a doctor ever told you that you had/Do	0=none of these conditions
chronic health	you currently have] any of these conditions?	1=One or more of these
condition	1. A heart attack including myocardial	conditions
	infarction or coronary thrombosis or any other
	heart problem including congestive heart failure
	2. High blood pressure or hypertension
	3. High blood cholesterol
	4. A stroke or cerebral vascular disease
	5. Diabetes or high blood sugar
	6. Chronic lung disease
	7. Asthma
	8. Arthritis, including osteoarthritis, or rheumatism
	9. Osteoporosis
	10. Cancer or malignant tumour, including
	leukaemia or lymphoma, but excluding minor skin cancers
	11. Stomach or duodenal ulcer, peptic ulcer
	12. Parkinson disease
	13. Cataracts
	14. Hip fracture or femoral fracture
	15. Other fractures
	16. Alzheimer’s disease, dementia, organic
	brain syndrome, senility or any other serious
	memory impairment
	17. Benign tumor (fibroma, polypus, angioma)
Sector	In this job [current job] are you employed	0=no, 1=yes,
	in the public sector?
Contract	In this [current job] job, do you have a	0=short-term 1=permanent
	short-term or a permanent contract?
Supervising	In this job [current job], do you have any	0=no, 1=yes,
responsibilities	responsibility for supervising the work of
	other employees?
GDP	Purchasing power adjusted GDP per capita	Average 2004-2015
	(source: Eurostat).
Marital status	What is your marital status?	1="Married, living with
		spouse" and "registed
		partnership"
		0="Married, not living with
		spouse", "Never married",
		"Divorced" and "Widowed"
Education	What is the highest school leaving certificate	Primary (Isced-97 0-2)
	or school degree that you have obtained?	Secondary (Isced-97 3-4)
		Tertiary (Isced-97 5-6)

## Sheet: Table S2
Table S2 . Descriptives
	Mean	s.d.	Min	Max
EURO-D
1: st observation	1.692	1.793	0	12
2:nd observation	1.698	1.788	0	10
Early exit episodes
Between age 55-65	8.017	12.061	0	76.923
1:st to 2:nd observation	0.130	0.211	0	0.917
Working conditions
Passive job	0.126	0.331	0	1
Active job	0.340	0.474	0	1
High strain job	0.284	0.451	0	1
Low strain job	0.250	0.433	0	1
Early exit benefit generosity	48.532	8.289	35.025	64.936
Old age pension episodes
Between age 55-65	21.433	17.662	0	90.909
1:st to 2:nd observation	0.445	0.260	0	0.917
Sickness episodes to 1:st observation	0.179	0.713	0	14
Women	0.478	0.500	0	1
Birth year	1947.523	2.643	1942	1952
Hospitalization
1: st observation	0.089	0.285	0	1
2:nd observation	0.105	0.307	0	1
Presence of chronic health condition
1: st observation	0.646	0.478	0	1
2:nd observation	0.728	0.445	0	1
Sector	0.637	0.481	0	1
Contract	0.944	0.230	0	1
Supervising responsibilities	0.322	0.467	0	1
GDP	28733.510	4169.308	19287.500	37400.000
Marital status
1: st observation	0.804	0.397	0	1
2:nd observation	0.779	0.415	0	1
Education
Primary	0.303	0.460	0	1
Secondary	0.394	0.489	0	1
Tertiary	0.303	0.460	0	1

## Sheet: Table S3
Table S3 Different structural equation model specifications. Model A and B corresponds to models
presented in Table 1. (Cluster-robust standard errors within parenthesis)
	Model A					Model B
	A	A+B	D	Total		A	A+B	D	Total
EURO-D	-0.182	-0.011	0.266***	0.255***		-0.003	-0.008	0.267***	0.268***
	(0.137)	(0.009)	(0.028)	(0.030)		(0.002)	(0.005)	(0.028)	(0.028)
Early exit episodes		0.059***		0.059***			2.959***		2.959***
		(0.008)		(0.008)			(0.380)		(0.380)
Working conditions
Passive	2.983***	0.177***	-0.101	0.076		0.052***	0.152***	-0.104	0.050
	(0.650)	(0.042)	(0.103)	(0.108)		(0.014)	(0.044)	(0.103)	(0.107)
High strain	2.525***	0.149***	0.228**	0.377***		0.045***	0.133***	0.226**	0.358***
	(0.750)	(0.051)	(0.107)	(0.137)		(0.016)	(0.051)	(0.106)	(0.130)
Active	0.337	0.020	-0.001	0.019		0.001	0.002	0.002	0.003
	(0.527)	(0.031)	(0.052)	(0.061)		(0.008)	(0.025)	(0.052)	(0.058)
Early exit benefit generosity		0.009		0.009			0.007		0.007
		0.019		(0.019)			(0.019)		(0.019)
Early exit episodes*Early exit		-0.100***		-0.100***			-4.596***		-4.596***
benefit generosity (*100)		(0.016)		(0.016)			(0.751)		(0.751)
Old age pension episodes			-0.003	-0.003				-0.254	-0.004
			(0.003)	(0.003)				(0.218)	(0.003)
Sickness episodes	6.249***	0.370***		0.370***		0.092***	0.270***		0.270***
	(1.192)	(0.078)		(0.078)		(0.015)	(0.050)		(0.050)
Gender	-0.477	-0.028	0.443***	0.415***		-0.008	-0.023	0.446***	0.423***
	(0.840)	(0.050)	(0.123)	(0.133)		(0.013)	(0.038)	(0.125)	(0.131)
Birth year	0.564***	0.034***	-0.021*	0.013		0.008***	0.024***	-0.039*	0.003
	(0.130)	(0.008)	(0.012)	(0.015)		(0.003)	(0.009)	(0.020)	(0.015)
Hospitalization	1.830*	0.108*	0.350**	0.458**		0.033	0.096	0.347**	0.442**
	(1.006)	(0.056)	(0.155)	(0.179)		(0.021)	(0.060)	(0.156)	(0.195)
Chronic health cond.	1.590***	0.095***	0.384***	0.479***		0.019	0.055	0.391***	0.446***
	(0.537)	(0.035)	(0.088)	(0.089)		(0.013)	(0.043)	(0.089)	(0.093)
Sector	0.059	0.004		0.003		0.002	0.006		0.006
	(0.178)	(0.011)		(0.010)		(0.002)	(0.006)		(0.006)
Contract	2.659*	0.157*		0.157*		0.048**	0.141*		0.141*
	(1.407)	(0.092)		(0.092)		(0.022)	(0.079)		(0.079)
Supervising resp.	0.143	0.008		0.008		0.001	0.002		0.002
	(0.555)	(0.033)		(0.033)		(0.011)	(0.033)		(0.033)
GDP(*1000)	0.271	0.016	0.022	-0.006		0.005	0.014	-0.023	-0.001
	(0.330)	(0.018)	(0.022)	(0.030 )		(0.006)	(0.017)	(0.022)	(0.028)
Marital status	-0.976	-0.058	0.046	-0.012		-0.010	-0.030	0.038	0.008
	(0.911)	(0.051)	(0.090)	(0.130)		(0.014)	(0.041)	(0.089)	(0.116)
Education
Primary	-0.243	-0.014	0.022	0.007		-0.008	-0.025	0.023	-0.002
	(0.617)	(0.037)	(0.102)	(0.094)		(0.011)	(0.032)	(0.101)	(0.098)
Tertiary	-1.248*	-0.074**	-0.190***	-0.264***		-0.015	-0.045	-0.189***	-0.236***
	(0.628)	(0.036)	(0.071)	(0.081)		(0.013)	(0.039)	(0.070)	(0.082)
n				1642					1642
AIC				18566.73					5310.82
BIC				18620.76					5364.85

## Sheet: Table S3 continued
Table S3 continued. Model C: country-level fixed effects. Model D: both EURO-D and sickness
episodes are dichotomous (EURO-D: 0=0 symptoms; 1=1-12 symptoms. Early exit episodes: 0=0
early exit episodes between ages 55 and 65. 1=>0 early exit episodes).
	Model C					Model D
	A	A+B	D	Total		A	A+B	D	Total
EURO-D	-0.181	-0.002	0.268***	0.265***		0.048***	0.017**	0.115***	0.115***
	(0.139)	(0.001)	(0.028)	(0.028)		(0.018)	(0.008)	(0.033)	(0.033)
Early exit episodes		0.008**		0.008**			0.358***		0.358***
		(0.003)		(0.003)			(0.118)		(0.118)
Working conditions
Passive	3.008***	0.025**	-0.084	-0.059		0.115***	0.041***	-0.005	0.036
	(0.650)	(0.011)	(0.104)	(0.098)		(0.026)	(0.016)	(0.046)	(0.045)
High strain	2.521***	0.021**	0.232**	0.253**		0.090***	0.032**	0.048	0.081**
	(0.754)	(0.009)	(0.110)	(0.106)		(0.034)	(0.014)	(0.031)	(0.040)
Active	0.342	0.003	0.002	0.005		0.017	0.006	-0.010	-0.004
	(0.533)	(0.004)	(0.054)	(0.054)		(0.029)	(0.010)	(0.026)	(0.030)
Early exit benefit generosity							0.002	0.002	0.002
							(0.004)	(0.004)	(0.004)
Early exit episodes*Early exit							-0.648***		-0.648***
benefit generosity (*100)							(0.247)		(0.247)
Old age pension episodes			-0.004	-0.004				-0.001	-0.001
			(0.003)	(0.003)				(0.001)	(0.001)
Sickness episodes	6.244***	0.052**		0.052**		0.184***	0.066***		0.0676***
	(1.192)	(0.024)		(0.024)		(0.048)	(0.026)		(0.025)
Gender	-0.460	-0.003	0.450***	0.446***		-0.041	-0.015	0.102***	0.087**
	(0.838)	(0.007)	(0.127)	(0.127)		(0.045)	(0.019)	(0.028)	(0.037)
Birth year	0.571***	0.005***	-0.023**	-0.018		0.027***	0.010*	0.002	0.011*
	(0.131)	(0.002)	(0.012)	(0.012)		(0.006)	(0.005)	(0.003)	(0.006)
Hospitalization	1.851*	0.016*	0.347**	0.363**		0.014	0.005	0.058*	0.063**
	(1.009)	(0.008)	(0.155)	(0.156)		(0.048)	(0.017)	(0.032)	(0.025)
Chronic health cond.	1.625***	0.014*	0.398***	0.412***		0.076***	0.027***	0.110***	0.138***
	(0.536)	(0.008)	(0.090)	(0.090)		(0.021)	(0.009)	(0.025)	(0.028)
Sector	0.067	0.001		0.001		-0.001	-0.001		-0.001
	(0.180)	(0.001)		(0.001)		(0.007)	(0.003)		(0.003)
Contract	2.668*	0.022		0.022		0.116***	0.041*		0.041*
	(1.410)	(0.014)		(0.014)		(0.036)	(0.024)		(0.024)
Supervising resp.	0.168	0.001		0.001		0.065***	0.023**		0.023**
	(0.554)	(0.005)		(0.005)		(0.017)	(0.010)		(0.010)
GDP(*1000)						0.015	0.005	-0.001	0.004
						(0.014)	(0.006)	(0.005)	(0.007)
Marital status	-1.016	-0.009	0.036	0.027		-0.044	-0.016	-0.011	-0.026
	(0.906)	(0.009)	(0.088)	(0.093)		(0.028)	(0.012)	(0.039)	(0.041)
Education
Primary	-0.266	-0.002	0.027	0.024		0.003	0.001	-0.013	-0.012
	(0.620)	(0.006)	(0.102)	(0.100)		(0.036)	(0.013)	(0.024)	(0.018)
Tertiary	-1.281**	-0.011	-0.181**	-0.191**		-0.001	-0.001	-0.031	-0.031
	(0.630)	(0.007)	(0.074)	(0.075)		(0.031)	(0.011)	(0.023)	(0.026)
n				1642					1642
AIC				74839.11					3858.01
BIC				74893.15					3912.05
			0
			0
			0
			0
			0
			0
			0
			0
			0
			0
			0
			0
			0
			0
			0
			0
			0
			0
			0
			0
			0
			0
			0
			0
			0
			0
			-----------

## Sheet: Table S4
Table S4 Sensitivity tests according to a jackknife procedure. Highest and lowest values for each
varaiable when model A, Table 1, is estimated on repeated samples where countries are excluded
one at the time (N=10 for each model). (Cluster-robust standard errors within parenthesis)
	A			A+B			D			Total
	High	Low		High	Low		High	Low		High	Low
EURO-D	-0.093	-0.248*		-0.005	-0.014		0.284***	0.249***		0.284***	0.249***
	(0.109)	(0.137)		(0.006)	(0.011)		(0.026)	(0.027)		(0.026)	(0.027)
Early exit episodes				0.063***	0.054***					0.063***	0.054***
				(0.009)	(0.008)					(0.009)	(0.007)
Working conditions
Passive	3.264***	2.716***		0.191***	0.151***		-0.044	-0.146		0.124	0.005
	(0.705)	(0.612)		(0.049)	(0.041)		(0.124)	(0.090)		(0.133)	(0.081)
High strain	2.889***	2.173***		0.174**	0.118***		0.305***	0.168*		0.469***	0.286***
	(0.770)	(0.761)		(0.075)	(0.031)		(0.097)	(0.088)		(0.132)	(0.100)
Active	0.606	0.025		0.034	0.001		0.023	-0.040		0.057	-0.012
	(0.527)	(0.487)		(0.032)	(0.028)		(0.053)	(0.044)		(0.058)	(0.062)
Early exit benefit generosity				0.034***	-0.003					0.034***	-0.003
				(0.011)	(0.021)					(0.011)	(0.021)
Early exit episodes*Early exit				-0.088***	-0.108***					-0.088***	-0.108***
benefit generosity (*100)				(0.016)	(0.019)					(0.016)	(0.019)
Old age pension episodes							-0.001	-0.004		-0.002	-0.004
							(0.03)	(0.03)		(0.003)	(0.003)
Sickness episodes	7.358***	5.366***		0.431***	0.331***					0.431***	0.331***
	(1.102)	(0.928)		(0.083)	(0.070)					(0.083)	(0.067)
Gender	-0.016	-0.874		-0.001	-0.054		0.540***	0390***		0.491***	0.337**
	(0.746)	(0.986)		(0.004)	(0.060)		(0.097)	(0.138)		(0.131)	(0.134)
Birth year	0.625***	0.482***		0.037***	0.028***		-0.014	-0.029***		0.020	0.005
	(0.135)	(0.111)		(0.009)	(0.008)		(0.011)	(0.011)		(0.019)	(0.014)
Hospitalization	2.195**	1.342		0.131**	0.073		0.443***	0.292*		0.564***	0.365**
	(0.997)	(1.019)		(0.062)	(0.054)		(0.146)	(0.160)		(0.175)	(0.168)
Chronic health cond.	1.967***	1.211**		0.121***	0.075*		0.440***	0.352***		0.535***	0.450***
	(0.440)	(0.537)		(0.030)	(0.039)		(0.080)	(0.091)		(0.081)	(0.095)
Sector	0.212	-0.001		0.013	-0.001					0.013	-0.001
	(0.162)	(0.170)		(0.010)	(0.010)					(0.010)	(0.009)
Contract	3.600***	1.993		0.227***	0.117					0.227***	0.117
	(1.114)	(1.636)		(0.074)	(0.085)					(0.074)	(0.084)
Supervising resp.	0.570	-0.020		0.033	-0.012					0.033	-0.012
	(0.491)	(0.570)		(0.029)	(0.028)					(0.029)	(0.028)
GDP (*1000)	0.686**	0.113		0.039	0.005		0.001	-0.034		0.014	-0.022
	(0.317)	(0.258)		(0.015)	(0.025)		(0.014)	(0.029)		(0.018)	(0.039)
Marital status	-0.428	-1.417*		-0.025	-0.076*		0.114	0.018		0.078	-0.048
	(0.936)	(0.787)		(0.053)	(0.042)		(0.080)	(0.093)		(0.124)	(0.150)
Education
Primary	0.178	-0.554		0.011	-0.034		0.031	-0.050		0.029	-0.039
	(0.682)	(0.571)		(0.042)	(0.034)		(0.113)	(0.106)		(0.092)	(0.107)
Tertiary	-0.828*	-1.812***		-0.069	-0.106***		-0.149**	-0.230***		-0.224***	-0.327***
	(0.476)	(0.532)		(0.052)	(0.032)		(0.059)	(0.081)		(0.075)	(0.080)

## Sheet: Figure S1
	Figure S1 Effect on post-retirement mental health according to levels of exit-route
	generosity for respondents in 'passive' and active' jobs (main measure), and for 'high
	strain' jobs according to different operationalization's of job situations.
	Percentages
		Main measure	JDC-2	JDC-3	JDC-4	JDC-5	JDC-6
	Passive	12.55	24.00	42.57	40.07	17.78	11.14
	Low strain	24.97	13.52	20.40	20.28	42.57	26.37
	High strain	28.44	45.25	26.67	30.76	19.31	25.94
	Active	34.04	17.24	10.35	8.89	20.34	36.54
	Main measure: Low demands=0-4 /High demands=5-8 Low control=0-6 / High control=7-12
	JDC-2: Low demands=0-4, High demands=5-8 Low control=0-5, High control=6-12
	JDC-3: Low demands=0-5, High demands=6-8 Low control=0-5, High control=6-12
	JDC-4: Social support included in demands (demands=0-7/8-12; control=0-3/4-8).
	JDC-5: Social support included in demands (demands=0-7/8-12; control=0-4/5-8).
	JDC-6: Social support not included in model (demands=0-4/5-8; control=0-4/5-8).

## Sheet: Data Figure S1
MAIN MEASURE								jdc2	jdc2	jdc2	jdc2		jdc3	jdc3	jdc3	jdc3		jdc4	jdc4	jdc4	jdc4		jdc5	jdc5	jdc5	jdc5		jdc6	jdc6	jdc6	jdc6
High strain	Lowest	0.090849	0.0302319	0.0605404				Low	0.0522133	0.0064516	0.0293325		Low	0.0839531	0.0055065	0.0447298		Low	0.0758007	0.0053111	0.0405559		Low	0.0841478	0.0083996	0.0462737		Low	0.0748521	0.0109506	0.0429013
High strain	Mean - 1 s.d.	0.0698473	0.024628	0.0472377				Mean - 1 s.d.	0.0405892	0.00525	0.0229196		Mean - 1 s.d.	0.065134	0.004853	0.0349935		Mean - 1 s.d.	0.0589065	0.0045419	0.0317242		Mean - 1 s.d.	0.064781	0.0073568	0.0360689		Mean - 1 s.d.	0.0576635	0.0094139	0.0335387
High strain	Mean	0.0347409	0.0138349	0.0242879				Mean	0.0208367	0.0028758	0.0118563		Mean	0.0331407	0.0032524	0.0181966		Mean	0.0301825	0.0027932	0.0164879		Mean	0.0319506	0.0049769	0.0184637		Mean	0.0285742	0.0061987	0.0173864
High strain	Mean + 1 s.d.	0.0107066	-0.008132	0.0012873				Mean + 1 s.d.	0.0049543	-0.0034175	0.0007684		Mean + 1 s.d.	0.0082233	-0.0054983	0.0013625		Mean + 1 s.d.	0.0073555	-0.0049199	0.0012178		Mean + 1 s.d.	0.0084877	-0.0068485	0.0008196		Mean + 1 s.d.	0.008179	-0.0057822	0.0011984
High strain	Highest	0.0022033	-0.0334442	-0.0156204				High	0.001505	-0.0162695	-0.0073823		High	0.0045875	-0.026612	-0.0110123		High	0.0035791	-0.0235935	-0.0100072		High	0.0051937	-0.0294948	-0.0121506		High	0.0046625	-0.0260653	-0.0107014
Passive	Passive Low	0.0984465	0.0446141	0.0715303
Passive	Passive Mean - 1 s.d.	0.0770007	0.0346247	0.0558127
Passive	Passive Mean	0.0416496	0.0157441	0.0286968
Passive	Passive Mean + 1 s.d.	0.0130408	-0.0099988	0.001521
Passive	Passive High	-0.0021944	-0.0347176	-0.018456
Active	Active Low	0.0287276	-0.012545	0.0080913
Active	Active Mean - 1 s.d.	0.0223134	-0.0096867	0.0063133
Active	Active Mean	0.011276	-0.0047838	0.0032461
Active	Active Mean + 1 s.d.	0.0013877	-0.0010436	0.000172
Active	Active High	0.0040351	-0.0082105	-0.0020877
